# Supplementary material for: Genome-wide identification of mitogen-activated protein kinase gene family in Gossypium raimondii and the function of their corresponding orthologs in tetraploid cultivated cotton
Source: BMC Plant Biol. 2014 Dec 10;14:345. doi: 10.1186/s12870-014-0345-9 (PMC4270029; doi:10.1186/s12870-014-0345-9)
Supplement: Additional file 1: Table S1. — Genome-wide bioinformatic analysis of MAPK genes in Gossypium. [file 12870_2014_345_MOESM1_ESM.xlsx]

## Sheet: Sheet1
Table S1 Genome-wide bioinformatic analysis of MAPK genes in Gossypium
Name	ID*	Chro.**	Published MAPK in tetraploid cotton species	Accession number	Obtained CDS sequences with complete ORF in G. hirsutum acc. TM-1 (accession number)	T-Loop	AA length	pI	MW(KD)	Group	Subcellular localization***
GrMPK9	Gorai.003G139900.1	D03(Chro.3)	GbMPK3		√(KM190113)	TEY	375	5.58	43.02	A	Cytoplasmic
GrMPK3	Gorai.005G011100.1	D02(Chro.5)	GhMPK6	JF727638.1	√(KM190107)	TEY	397	5.58	45.5	A	Cytoplasmic
GrMPK6	Gorai.005G123100.1	D02(Chro.5)	GhMPK6a	HM055511.1	√(KM190110)	TEY	399	5.45	45.9	A	Cytoplasmic
GrMPK13	Gorai.009G104600.1	D05(Chro.9)	GhMPK3	FJ966892.1	√(KM190116)	TEY	376	5.53	43.34	A	Cytoplasmic
GrMPK21	Gorai.011G132800.1	D10(Chro.11)				TEY	398	5.29	45.89	A	Cytoplasmic
GrMPK16	Gorai.001G158800.1	D07(Chro.1)			√(KM190118)	TEY	366	5.91	42.6	B	Nuclear
GrMPK17	Gorai.001G159000.1	D07(Chro.1)			√(KM190119)	TEY	374	6.21	43.07	B	Nuclear
GrMPK10	Gorai.003G155700.1	D03(Chro.3)			√(KM190114)	TEY	374	5.92	42.74	B	Nuclear
GrMPK18	Gorai.004G159400.1	D08(Chro.4)			√(KM190120)	TEY	370	6.02	42.6	B	Nuclear
GrMPK26	Gorai.008G120100.1	D12(Chro.8)			√(KM190124)	TEY	374	6.08	42.86	B	Cytoplasmic
GrMPK27	Gorai.008G249800.1	D12(Chro.8)	GhMPK4	FJ966893.1	√(KM190125)	TEY	378	6.57	43.34	B	Nuclear
GrMPK12	Gorai.009G103800.1	D05(Chro.9)			√(KM190115)	TEY	371	5.13	42.69	B	Cytoplasmic
GrMPK8	Gorai.003G012800.1	D03(Chro.3)			√(KM190112)	TEY	368	8.06	42.51	C	Mitochondrial
GrMPK5	Gorai.005G109500.1	D02(Chro.5)			√(KM190109)	TEY	372	6.36	42.72	C	Nuclear
GrMPK23	Gorai.007G050000.1	D11(Chro.7)			√(KM190122)	TEY	368	7.2	42.46	C	Nuclear
GrMPK25	Gorai.008G065400.1	D12(Chro.8)			√(KM190123)	TEY	373	7.15	42.79	C	Nuclear
GrMPK14	Gorai.009G199400.1	D05(Chro.9)	GhMPK2	DQ132852	√(KM190117)	TEY	372	7.21	42.61	C	Nuclear
GrMPK20	Gorai.011G100600.1	D10(Chro.11)	GhMPK7	FJ966888.1	√(KM190121)	TEY	368	8	42.35	C	Nuclear
GrMPK1	Gorai.002G045300.1	D01(Chro.2)			√(KM190106)	TDY	594	9.19	67.49	D	Nuclear
GrMPK2	Gorai.002G178700.1	D01(Chro.2)				TDY	506	6.79	57.26	D	Nuclear
GrMPK4	Gorai.005G035600.1	D02(Chro.5)	GhMPK16	FJ966889.1	√(KM190108)	TDY	555	8.76	63.46	D	Nuclear
GrMPK7	Gorai.005G161300.1	D02(Chro.5)			√(KM190111)	TDY	523	8.96	59.51	D	Nuclear
GrMPK19	Gorai.006G007700.1	D09(Chro.6)				TDY	628	9.01	71.5	D	Nuclear
GrMPK22	Gorai.007G004400.1	D11(Chro.7)				TDY	596	5.98	67.7	D	Mitochondrial
GrMPK24	Gorai.007G332300.1	D11(Chro.7)				TDY	598	9.32	68.18	D	Nuclear
GrMPK28	Gorai.008G289200.1	D12(Chro.8)			√(KM190126)	TDY	592	8.09	67.42	D	Nuclear
GrMPK15	Gorai.009G361300.1	D05(Chro.9)				TDY	600	9.2	68.22	D	Nuclear
GrMPK11	Gorai.012G041500.1	D04(Chro.12)				TDY	606	9.26	69.12	D	Nuclear
* Sequence information from Paterson et al. (2012)
** Chromosome numbers D1 to D13 refer to our newly updated interspecific genetic map of allotetraploid cultivated cotton species reported recently (Zhao et al. 2012), and the names of 13 scaffolds from the G. raimondii genome are shown in brackets.
*** Subcellular localization predicted using software (http://cello.life.nctu.edu.tw)
