# Supplementary material for: Genome-wide identification of mitogen-activated protein kinase gene family in Gossypium raimondii and the function of their corresponding orthologs in tetraploid cultivated cotton
Source: BMC Plant Biol. 2014 Dec 10;14:345. doi: 10.1186/s12870-014-0345-9 (PMC4270029; doi:10.1186/s12870-014-0345-9)
Supplement: Additional file 2: Table S2. — The information for MAPK genes from different species used in phylogenetic analysis. [file 12870_2014_345_MOESM2_ESM.xlsx]

## Sheet: Sheet1
Table S2 The information for MAPK genes from different species used in phylogenetic analysis.
Arabidopsis	Gene ID	G. max	Gene ID	O. sativa	Gene ID	G. raimondii	Gene ID
AtMPK1	At1g10210	GmMPK1	Glyma04g03210	OsMPK1	Os06g06090	GrMPK1	Gorai.003G139900.1
AtMPK2	At1g59580	GmMPK2	Glyma06g03270	OsMPK2	Os08g06060	GrMPK2	Gorai.005G011100.1
AtMPK3	At3g45640	GmMPK3-1	Glyma11g15700	OsMPK3	Os02g05480	GrMPK3	Gorai.005G123100.1
AtMPK4	At4g01370	GmMPK3-2	Glyma12g07770	OsMPK4	Os06g48590	GrMPK4	Gorai.009G104600.1
AtMPK5	At4g11330	GmMPK4-1	Glyma07g07270	OsMPK5	Os03g17700	GrMPK5	Gorai.011G132800.1
AtMPK6	At2g43790	GmMPK4-2	Glyma16g03670	OsMPK6	Os10g38950	GrMPK6	Gorai.001G158800.1
AtMPK7	At2g18170	GmMPK5-1	Glyma01g43100	OsMPK7	Os05g49140	GrMPK7	Gorai.001G159000.1
AtMPK8	At1g18150	GmMPK5-2	Glyma11g02420	OsMPK8	Os01g47530	GrMPK8	Gorai.003G155700.1
AtMPK9	At3g18040	GmMPK5-3	Glyma08g02060	OsMPK9	Os05g50560	GrMPK9	Gorai.004G159400.1
AtMPK10	At3g59790	GmMPK5-4	Glyma05g37480	OsMPK10	Os01g43910	GrMPK10	Gorai.008G120100.1
AtMPK11	At1g01560	GmMPK6-1	Glyma07g32750	OsMPK11	Os06g26340	GrMPK11	Gorai.008G249800.1
AtMPK12	At2g46070	GmMPK6-2	Glyma02g15690	OsMPK12	Os06g49430	GrMPK12	Gorai.009G103800.1
AtMPK13	At1g07880	GmMPK7	Glyma05g28980	OsMPK13	Os02g04230	GrMPK13	Gorai.003G012800.1
AtMPK14	At4g36450	GmMPK9-1	Glyma05g33980	OsMPK14	Os05g05160	GrMPK14	Gorai.005G109500.1
AtMPK15	At1g73670	GmMPK9-2	Glyma08g05700	OsMPK15	Os11g17080	GrMPK15	Gorai.007G050000.1
AtMPK16	At5g19010	GmMPK9-3	Glyma07g11470	OsMPK16	Os01g45620	GrMPK16	Gorai.008G065400.1
AtMPK17	At2g01450	GmMPK9-4	Glyma09g30790	OsMPK17	Os05g50120	GrMPK17	Gorai.009G199400.1
AtMPK18	At1g53510	GmMPK11-1	Glyma18g47140			GrMPK18	Gorai.011G100600.1
AtMPK19	At3g14720	GmMPK11-2	Glyma09g39190			GrMPK19	Gorai.002G045300.1
AtMPK20	At2g42880	GmMPK13-1	Glyma12g07850			GrMPK20	Gorai.002G178700.1
		GmMPK13-2	Glyma11g15590			GrMPK21	Gorai.005G035600.1
		GmMPK14	Glyma08g12150			GrMPK22	Gorai.005G161300.1
		GmMPK16-1	Glyma13g28120			GrMPK23	Gorai.006G007700.1
		GmMPK16-2	Glyma15g10940			GrMPK24	Gorai.007G004400.1
		GmMPK16-3	Glyma17g02220			GrMPK25	Gorai.007G332300.1
		GmMPK16-4	Glyma07g38510			GrMPK26	Gorai.008G289200.1
		GmMPK18	Glyma15g38490			GrMPK27	Gorai.009G361300.1
		GmMPK19	Glyma13g33860			GrMPK28	Gorai.012G041500.1
		GmMPK20-1	Glyma18g12720
		GmMPK20-2	Glyma14g03190
		GmMPK20-3	Glyma02g45630
		GmMPK20-4	Glyma08g42240
		GmMPK22-1	Glyma03g21610
		GmMPK22-2	Glyma16g10820
		GmMPK23-1	Glyma01g35190
		GmMPK23-2	Glyma09g34610
		GmMPK23-3	Glyma16g08080
		GmMPK23-4	Glyma16g17580
MAPK genes in Arabidopsis were downloaded from http://www.arabidopsis.org/.
MAPK genes in G. max were downloaded from http://www.phytozome.net
MAPK genes in O. sativa were downloaded from http://www.ricedata.cn/index.htm.
