# Supplementary material for: Genome-wide identification of mitogen-activated protein kinase gene family in Gossypium raimondii and the function of their corresponding orthologs in tetraploid cultivated cotton
Source: BMC Plant Biol. 2014 Dec 10;14:345. doi: 10.1186/s12870-014-0345-9 (PMC4270029; doi:10.1186/s12870-014-0345-9)
Supplement: Additional file 3: Table S3. — The orthlogous relationship among MAPKs in Arabidopsis, O. sativa, G. max, and G. raimondii. [file 12870_2014_345_MOESM3_ESM.xlsx]

## Sheet: Sheet1
Table S3: The orthlogous relationship among MAPKs in Arabidopsis, O. sativa, G. max and G. raimondii
Arabidopsis*	Soybean	Rice	Gossypium raimondii
AtMPK1	GmMPK1	OsMPK3 (OsMPK1)	GrMPK5
AtMPK2	GmMPK2	OsMPK4 (OsMPK2)	GrMPK14
AtMPK3	GmMPK3-1	OsMPK5 (OsMPK3)	GrMPK9
	GmMPK3-2		GrMPK13
AtMPK4	GmMPK4-1	OsMPK6 (OsMPK4)	GrMPK16
	GmMPK4-2		GrMPK17
AtMPK5	GmMPK5-1		GrMPK10
	GmMPK5-2		GrMPK27
	GmMPK5-3
	GmMPK5-4
AtMPK6	GmMPK6-1	OsMPK1 (OsMPK6)	GrMPK3
	GmMPK6-2		GrMPK6
			GrMPK21
AtMPK7	GmMPK7	OsMPK4 (OsMPK7)	GrMPK8
			GrMPK20
			GrMPK23
			GrMPK25
AtMPK8
AtMPK9	GmMPK9-1	OsMPK14 (OsMPK9)	GrMPK22
	GmMPK9-2		GrMPK28
	GmMPK9-3
	GmMPK9-4
AtMPK10
AtMPK11	GmMPK11-1	OsMPK2 (OsMPK11)	GrMPK18
	GmMPK11-2		GrMPK26
AtMPK12
AtMPK13	GmMPK13-1		GrMPK12
	GmMPK13-2
AtMPK14	GmMPK14	OsMPK3 (OsMPK14)
AtMPK15
AtMPK16	GmMPK16-1		GrMPK4
	GmMPK16-2
	GmMPK16-3
	GmMPK16-4
AtMPK17			GrMPK2
			GrMPK7
AtMPK18	GmMPK18		GrMPK1
AtMPK19	GmMPK19	OsMPK17 (OsMPK19)	GrMPK15
			GrMPK24
AtMPK20	GmMPK20-1	OsMPK10 (OsMPK20-1)	GrMPK11
	GmMPK20-2	OsMPK9 (OsMPK20-2)	GrMPK19
	GmMPK20-3	OsMPK11 (OsMPK20-3)
	GmMPK20-4	OsMPK8 (OsMPK20-4)
	GmMPK22-1	OsMPK7 (OsMPK20-5)
	GmMPK22-2
	GmMPK23-1
	GmMPK23-2
	GmMPK23-3
	GmMPK23-4
* The information of MAPK genes in A. thaliana, O. sativa and G. max was referenced from Neupane et al. (2013)
