# Supplementary material for: Genome-wide identification of mitogen-activated protein kinase gene family in Gossypium raimondii and the function of their corresponding orthologs in tetraploid cultivated cotton
Source: BMC Plant Biol. 2014 Dec 10;14:345. doi: 10.1186/s12870-014-0345-9 (PMC4270029; doi:10.1186/s12870-014-0345-9)
Supplement: Additional file 4: Table S4. — Oligonucleotide primers used in this study. [file 12870_2014_345_MOESM4_ESM.xlsx]

## Sheet: Sheet2
Table S4 Oligonucleotide primers used in this study
Gene	Forward(5'-3')	Reverse(5'-3')	Purpose
MPK1	AGAGATGGACTTTTTCACTG	CAGTGAAAAAGTCCATCTCT	ORF amplification for target gene
MPK3	ATACCCTAAGCCATCCACCT	AGGAGCCAATCATAAAGCAT	ORF amplification for target gene
MPK5	GGTTAAAGGCAAGAAATGGC	AGATTAGACACACACCTCAC	ORF amplification for target gene
MPK6	CCAATAAAATCCTACGCATC	CACCAACACTGACAAAAGCT	ORF amplification for target gene
MPK7	TGCTACTTTCTTTCAGATCG	TTTTTCCTTGTCCAGAGTAC	ORF amplification for target gene
MPK8	TCCAAACCCCTTTCTATATC	GAACCGAGCATCAATAAAAC	ORF amplification for target gene
MPK9	TAAGAAGCGAAAACCCGAGT	TCTTTCAATCCGCAATCCAC	ORF amplification for target gene
MPK10	GTGGGTGAGGCTGAAAGAG	GACTCCCATGAACAATGAAG	ORF amplification for target gene
MPK12	CTTCTTCCATAAAAACACGC	GGACTTCAATGGAGCAAAAC	ORF amplification for target gene
MPK13	CAGAATACAAAATGGCCAAC	ACCACAGTCTTACATCAAAG	ORF amplification for target gene
MPK16	CTTTTTTCTGGGTTGGAGTC	GGCACACAAATGGACTGATG	ORF amplification for target gene
MPK17	CTTTATTTTGGGTTGGAGTC	TAGCAAACACAAGGCACTAG	ORF amplification for target gene
MPK18	AGTTGGGTTCGGGTTATATC	ATGGGTCACAAACGGTAATG	ORF amplification for target gene
MPK23	GAATGGCGATGCTTGTAGAG	GTAACAGAACCCAGCATAGC	ORF amplification for target gene
MPK25	ATGGTGATTTTGGTGATGTG	CCAATACTGTTTCTGTAAGC	ORF amplification for target gene
MPK26	GTCAATAGAATCAAGGTCTG	GCTCCATTTTAGTTTTACCC	ORF amplification for target gene
MPK28	GCCGAAAGGAGAAAAAATAG	GACCAAGGCAACTAAATACT	ORF amplification for target gene
MPK1	AGGACGACATTAGAGAATTG	TGGCACTTGGATAGAGAA	QRT-PCR expression analysis
MPK2	GCCTTAATCAACTAATATGTGCTA	CTGAATCCTGCTGAACTATTG	QRT-PCR expression analysis
MPK3	TGCCATCTATTCGTCGATCG	GCCATTACAAACACCAACAG	QRT-PCR expression analysis
MPK4	TTGAACAGCGAAGAATGG	TCTCCGTGGATATGAACAA	QRT-PCR expression analysis
MPK5	TCTTTATCCAAATGCCCATCCTT	TGCTTCAGTTACACCAATCCTT	QRT-PCR expression analysis
MPK6	AGAGGCTGAGTTGGAGTT	TAAAGGGTGGACATTTGGAAA	QRT-PCR expression analysis
MPK7	TGAATATGGTGAAGCAAGTC	CTCTCCAGTGTGAGTATCTAT	QRT-PCR expression analysis
MPK8	GGTTCTACGGCTGTGTTA	TCCAAGGCATATAACTCTCAA	QRT-PCR expression analysis
MPK9	TGGGAGAAGAACAGATGAAGG	TGTATGAGCCACCACAAGGTAT	QRT-PCR expression analysis
MPK10	GTTGATGAGGCACTTAGC	CTTAATGGATTGGATCTGGATT	QRT-PCR expression analysis
MPK11	GATGCCTATGATACGAGAA	CTTGATTTCCAGTGTTAGATT	QRT-PCR expression analysis
MPK12	CCACTTGTCCATCTCCTT	CGGCATCTTATCTTGATTGAA	QRT-PCR expression analysis
MPK13	GGGAGAAGAGCAGATGAAGG	AGAAATGGCGAAAGCACAG	QRT-PCR expression analysis
MPK14	CTTGGTGATATTAGATGCTATA	GATACAACAACATATCTCGTA	QRT-PCR expression analysis
MPK15	TCCAGAATACAGAGTGATATGAA	CTTGCGGTTGTTGATACG	QRT-PCR expression analysis
MPK16	TGAATGCTAATTGCGACCTTA	CGATACCAACGAGTGACTAC	QRT-PCR expression analysis
MPK18	ACATTGATACGAACCCATT	TAACACCTACTCCACCATA	QRT-PCR expression analysis
MPK19	AATCCACCTGCTCAAGTC	TTCACTCCACATCATCTCC	QRT-PCR expression analysis
MPK20	AAGAGGATAGGAAACGAAA	CCAAGAGATTAGGAGTGAA	QRT-PCR expression analysis
MPK22	TATCTTCTCACTCTGTTGATGA	GTTCTTCTGTCTGCTAATCTG	QRT-PCR expression analysis
MPK23	AGGTCTACCGTCCATTCA	ATCCGCTTCTCTATCTTGTC	QRT-PCR expression analysis
MPK24	CAGCCCGAGTCCCGATTA	GCAGCCTCTGGGTGGTAG	QRT-PCR expression analysis
MPK25	CTACGACATCAACGAAGAG	TCTCAATGAATTGGTTCTGTAT	QRT-PCR expression analysis
MPK27	TTCATCCTCTACTACTCTAACC	ACTTGCCTCTCCATACTC	QRT-PCR expression analysis
MPK28	TTCATCCTCTACTACTCTAACC	ACTTGCCTCTCCATACTC	QRT-PCR expression analysis
MPK9	GGTCTAGATCCGACGATTCATACACATG	CCTCGAGTAGCATTCAGCAAGAGGTTG	VIGS analysis (underlined XbaI/XhoI enzyme sites)
MPK13	GGTCTAGAATTTTCCGGCGTTTCATACC	GGAGCTCTGCTCCTCAGATAAACTCTG	VIGS analysis (underlined XbaI/SacI enzyme sites)
MPK25	GTCTAGACAATGTGGCAAACCCTATTC	GAGCTCTGTTTGCCGAGTGAAGGTAC	VIGS analysis (underlined XbaI/SacI enzyme sites)
GhEF-1α	AGACCACCAAGTACTACTGCAC	CCACCAATCTTGTACACATCC	Reference gene for RT-PCR analysis
histone3	GAAGCCTCATCGATACCGTC	CTACCACTACCATCATGG	Reference gene for QRT-PCR analysis
